# Supplementary material for: Childlessness and its associated factors among Chinese women: a nationwide population-based study
Source: BMC Public Health. 2025 Feb 17;25:638. doi: 10.1186/s12889-025-21829-x (PMC11834224; doi:10.1186/s12889-025-21829-x)
Supplement: Supplementary file 1 — Supplementary Material 1 [file 12889_2025_21829_MOESM1_ESM.xlsx]

## Sheet: Sheet1
Level	Factors	Questions	Response
Intrapersonal level	Education level (Bachelor’s degree or above)	您的最高文化程度所获得的最高学历 Your highest level of education attained	1 未接受过正规教育; 2 小学; 3 初中; 4 中专; 5 高中; 6 大专; 7 大学本科; 8 硕士研究生; 9 博士研究生 1 No formal education; 2 Primary school; 3 Middle school; 4 Vocational school; 5 High school; 6 Associate degree; 7 Bachelor's degree; 8 Master's degree; 9 Doctorate
		Responses recoded as: 0 undergraduate diploma below; 1 undergraduate diploma or above
	Stress coping	下面这些句子从多大程度上能够描述您的性格? To what extent do the following sentences describe your personality?
		我认为我抗压能力强，容易放松 I think I handle stress well and can easily relax.	1 非常不同意; 2 有点不同意; 3 既不同意也不反对; 4 有点同意; 5 非常同意 1 Strongly disagree; 2 Somewhat disagree; 3 Neither agree nor disagree; 4 Somewhat agree; 5 Strongly agree
		我认为我容易紧张或者焦虑 I think I am easily nervous or anxious.	1 非常不同意; 2 有点不同意; 3 既不同意也不反对; 4 有点同意; 5 非常同意 1 Strongly disagree; 2 Somewhat disagree; 3 Neither agree nor disagree; 4 Somewhat agree; 5 Strongly agree
		我将能够成功地克服许多挑战 I believe I will successfully overcome many challenges.	1 非常不同意; 2 有点不同意; 3 既不同意也不反对; 4 有点同意; 5 非常同意 1 Strongly disagree; 2 Somewhat disagree; 3 Neither agree nor disagree; 4 Somewhat agree; 5 Strongly agree
		我有信心能有效地完成许多不同的任务 I am confident that I can effectively accomplish many different tasks.	1 非常不同意; 2 有点不同意; 3 既不同意也不反对; 4 有点同意; 5 非常同意 1 Strongly disagree; 2 Somewhat disagree; 3 Neither agree nor disagree; 4 Somewhat agree; 5 Strongly agree
		当面临困难的任务时我确信我能够完成它们 When faced with difficult tasks, I am sure I can complete them.	1 非常不同意; 2 有点不同意; 3 既不同意也不反对; 4 有点同意; 5 非常同意 1 Strongly disagree; 2 Somewhat disagree; 3 Neither agree nor disagree; 4 Somewhat agree; 5 Strongly agree
		Responses recoded as the mean of the above 5 responses
	Body image dissatisfaction	请选出最符合你实际情况的选项： Please select the option that best describes your actual situation:
		如果我能控制对自己身材的消极看法，我对生活会更有控制感 If I could control my negative thoughts about my body, I would feel more in control of my life.	1 非常不同意; 2 有点不同意; 3 既不同意也不反对; 4 有点同意; 5 非常同意 1 Strongly disagree; 2 Somewhat disagree; 3 Neither agree nor disagree; 4 Somewhat agree; 5 Strongly agree
		当我对自己的身材体重不满意时，我会很沮丧 When I am dissatisfied with my body shape or weight, I feel very frustrated.	1 非常不同意; 2 有点不同意; 3 既不同意也不反对; 4 有点同意; 5 非常同意 1 Strongly disagree; 2 Somewhat disagree; 3 Neither agree nor disagree; 4 Somewhat agree; 5 Strongly agree
		当我迈出人生中重要的一步之前，我必须改变对自己体重和身材的看法 Before taking an important step in life, I feel I must change my perception of my weight and body shape.	1 非常不同意; 2 有点不同意; 3 既不同意也不反对; 4 有点同意; 5 非常同意 1 Strongly disagree; 2 Somewhat disagree; 3 Neither agree nor disagree; 4 Somewhat agree; 5 Strongly agree
		觉得自己胖的想法给我的生活带来了困扰 The thought of being overweight has disrupted my life.	1 非常不同意; 2 有点不同意; 3 既不同意也不反对; 4 有点同意; 5 非常同意 1 Strongly disagree; 2 Somewhat disagree; 3 Neither agree nor disagree; 4 Somewhat agree; 5 Strongly agree
		我因担心自己的体重而难以过上自己向往的生活 I find it difficult to live the life I aspire to because I worry about my weight.	1 非常不同意; 2 有点不同意; 3 既不同意也不反对; 4 有点同意; 5 非常同意 1 Strongly disagree; 2 Somewhat disagree; 3 Neither agree nor disagree; 4 Somewhat agree; 5 Strongly agree
		Responses recoded as the mean of the above 5 responses
	Risk-taking	下面这些句子从多大程度上能够描述您的特征。 To what extent do the following sentences describe your characteristics.
		承担风险使生活更有趣 Taking risks makes life more interesting.	1 非常不同意; 2 有点不同意; 3 既不同意也不反对; 4 有点同意; 5 非常同意 1 Strongly disagree; 2 Somewhat disagree; 3 Neither agree nor disagree; 4 Somewhat agree; 5 Strongly agree
		即便自己可能受到伤害，我还是愿意承担风险 Even if I might get hurt, I am still willing to take risks.	1 非常不同意; 2 有点不同意; 3 既不同意也不反对; 4 有点同意; 5 非常同意 1 Strongly disagree; 2 Somewhat disagree; 3 Neither agree nor disagree; 4 Somewhat agree; 5 Strongly agree
		我愿意承担生活中大部分的风险 I am willing to take most of the risks in life.	1 非常不同意; 2 有点不同意; 3 既不同意也不反对; 4 有点同意; 5 非常同意 1 Strongly disagree; 2 Somewhat disagree; 3 Neither agree nor disagree; 4 Somewhat agree; 5 Strongly agree
		我的朋友认为我是一个冒险者 My friends think I am an adventurer.	1 非常不同意; 2 有点不同意; 3 既不同意也不反对; 4 有点同意; 5 非常同意 1 Strongly disagree; 2 Somewhat disagree; 3 Neither agree nor disagree; 4 Somewhat agree; 5 Strongly agree
		我相信要抓住机遇 I believe in seizing opportunities.	1 非常不同意; 2 有点不同意; 3 既不同意也不反对; 4 有点同意; 5 非常同意 1 Strongly disagree; 2 Somewhat disagree; 3 Neither agree nor disagree; 4 Somewhat agree; 5 Strongly agree
		我通常做出有风险的决定 I usually make risky decisions.	1 非常不同意; 2 有点不同意; 3 既不同意也不反对; 4 有点同意; 5 非常同意 1 Strongly disagree; 2 Somewhat disagree; 3 Neither agree nor disagree; 4 Somewhat agree; 5 Strongly agree
		我通常被风险所吸引，而不是害怕风险 I am generally attracted to risks rather than afraid of them.	1 非常不同意; 2 有点不同意; 3 既不同意也不反对; 4 有点同意; 5 非常同意 1 Strongly disagree; 2 Somewhat disagree; 3 Neither agree nor disagree; 4 Somewhat agree; 5 Strongly agree
		承担风险是我生活中很重要的一部分 Taking risks is an important part of my life.	1 非常不同意; 2 有点不同意; 3 既不同意也不反对; 4 有点同意; 5 非常同意 1 Strongly disagree; 2 Somewhat disagree; 3 Neither agree nor disagree; 4 Somewhat agree; 5 Strongly agree
		Responses recoded as the mean of the above 8 responses
	Subjective philanthropy	以下题目主要描述您对公共服务的看法，当中没有对错之分，请您仔细考虑下列各题描述情况，并根据自己的感受，请选择最能反映您的真实看法的情况。 The following questions primarily describe your views on public service. There are no right or wrong answers. Please carefully consider the descriptions and choose the option that best reflects your true feelings.
		我对那些对我的国家或社会有益的公共项目感兴趣 I am interested in public projects that benefit my country or society.	1 非常不同意; 2 有点不同意; 3 既不同意也不反对; 4 有点同意; 5 非常同意 1 Strongly disagree; 2 Somewhat disagree; 3 Neither agree nor disagree; 4 Somewhat agree; 5 Strongly agree
		看到人们从我积极参与的公共项目中受益，我非常满意 I feel very satisfied when I see people benefiting from public projects I actively participate in.	1 非常不同意; 2 有点不同意; 3 既不同意也不反对; 4 有点同意; 5 非常同意 1 Strongly disagree; 2 Somewhat disagree; 3 Neither agree nor disagree; 4 Somewhat agree; 5 Strongly agree
		有意义的公共服务对我很重要 Meaningful public service is important to me.	1 非常不同意; 2 有点不同意; 3 既不同意也不反对; 4 有点同意; 5 非常同意 1 Strongly disagree; 2 Somewhat disagree; 3 Neither agree nor disagree; 4 Somewhat agree; 5 Strongly agree
		我同情社会上弱势群体的处境 I sympathise with the plight of vulnerable groups in society.	1 非常不同意; 2 有点不同意; 3 既不同意也不反对; 4 有点同意; 5 非常同意 1 Strongly disagree; 2 Somewhat disagree; 3 Neither agree nor disagree; 4 Somewhat agree; 5 Strongly agree
		我将公共服务视为自己应尽的公民义务 I view public service as a civic duty I should fulfil.	1 非常不同意; 2 有点不同意; 3 既不同意也不反对; 4 有点同意; 5 非常同意 1 Strongly disagree; 2 Somewhat disagree; 3 Neither agree nor disagree; 4 Somewhat agree; 5 Strongly agree
		当看到受灾的人们时，我很难控制自己的感情 It is difficult for me to control my emotions when I see people affected by disasters.	1 非常不同意; 2 有点不同意; 3 既不同意也不反对; 4 有点同意; 5 非常同意 1 Strongly disagree; 2 Somewhat disagree; 3 Neither agree nor disagree; 4 Somewhat agree; 5 Strongly agree
		我会为了帮助其他人而牺牲自己利益 I would sacrifice my own interests to help others.	1 非常不同意; 2 有点不同意; 3 既不同意也不反对; 4 有点同意; 5 非常同意 1 Strongly disagree; 2 Somewhat disagree; 3 Neither agree nor disagree; 4 Somewhat agree; 5 Strongly agree
		我所做的大部分是为了社会事业，而不是为我个人 Most of what I do is for social causes rather than personal gain.	1 非常不同意; 2 有点不同意; 3 既不同意也不反对; 4 有点同意; 5 非常同意 1 Strongly disagree; 2 Somewhat disagree; 3 Neither agree nor disagree; 4 Somewhat agree; 5 Strongly agree
		Responses recoded as the mean of the above 8 responses
Interpersonal level	The only child in the family	您亲生兄弟姐妹的数量是 The number of your biological siblings is:	1 0个; 2 1个; 3 2个; 4 ≥3个 1 0; 2 1; 3 2; 4 ≥3
		Responses recoded as: 0 not the only child in the family ; 1 the only child in the family
	Family owns no property	您家拥有的房产数量 The number of properties your family owns:	1 1 套; 2 2 套; 3 ≥3 套; 4 不清楚; 5 暂无 1 1 unit; 2 2 units; 3 ≥3 units; 4 Not sure; 5 None
		Responses recoded as: 0 owing no property ; 1 owing at least one property; NA not clear
	Family support	请指出您在多大程度上同意或不同意以下陈述。 Please indicate to what extent you agree or disagree with the following statements.
		在我的家庭里，在很艰难的时候，我们也保持希望 In my family, we maintain hope even during tough times.	1 非常不同意; 2 有点不同意; 3 既不同意也不反对; 4 有点同意; 5 非常同意 1 Strongly disagree; 2 Somewhat disagree; 3 Neither agree nor disagree; 4 Somewhat agree; 5 Strongly agree
		在我的家庭里，我在家庭关系中感到有安全感 In my family, I feel a sense of security in family relationships.	1 非常不同意; 2 有点不同意; 3 既不同意也不反对; 4 有点同意; 5 非常同意 1 Strongly disagree; 2 Somewhat disagree; 3 Neither agree nor disagree; 4 Somewhat agree; 5 Strongly agree
		如果我们需要经济上的帮助，我们家可以向家人以外的人借到钱(如:1000元) If we need financial help, our family can borrow money from someone outside of the family (e.g., 1000 yuan).	1 非常不同意; 2 有点不同意; 3 既不同意也不反对; 4 有点同意; 5 非常同意 1 Strongly disagree; 2 Somewhat disagree; 3 Neither agree nor disagree; 4 Somewhat agree; 5 Strongly agree
		当我们在学校或工作中遇到问题时，我们家可以向家人以外的人寻求帮助 When we encounter problems at school or work, our family can seek help from someone outside the family.	1 非常不同意; 2 有点不同意; 3 既不同意也不反对; 4 有点同意; 5 非常同意 1 Strongly disagree; 2 Somewhat disagree; 3 Neither agree nor disagree; 4 Somewhat agree; 5 Strongly agree
		在我的家庭里，我们互相支持 In my family, we support each other.	1 非常不同意; 2 有点不同意; 3 既不同意也不反对; 4 有点同意; 5 非常同意 1 Strongly disagree; 2 Somewhat disagree; 3 Neither agree nor disagree; 4 Somewhat agree; 5 Strongly agree
		Responses recoded as the mean of the above 5 responses
	Exposed to child abuse (physical and psychological)	在你前18年的成长过程中，父母或家里的其他成年人是否: During your first 18 years of life, did your parents or other adults in your household:
		偶尔或经常咒骂、侮辱或贬低你？ Occasionally or frequently curse, insult, or belittle you?	1 是; 2 否 1 Yes; 2 No
		偶尔或经常做出让你害怕身体受到伤害的行为? Occasionally or frequently engage in actions that made you fear physical harm?	1 是; 2 否 1 Yes; 2 No
		偶尔或经常推、抓、挤或掌掴你？ Occasionally or frequently push, grab, squeeze, or slap you?	1 是; 2 否 1 Yes; 2 No
		偶尔或经常很重地打你以至于留下印记或伤痕？ Occasionally or frequently hit you hard enough to leave marks or scars?	1 是; 2 否 1 Yes; 2 No
		Responses recoded as: 1 at least one response is "yes"; 0 all responses are "no"
	Exposed to child abuse (sexual)	在你前18年的成长过程中，是否有成年人或者至少大你5岁的人： During your 18 years of growth, whether there are adults or at least you are 5 years old:
		以性的方式触摸或抚摸你? Touch or fondle you in a sexual way?	1 是; 2 否 1 Yes; 2 No
		你有没有以性的方式触摸他们的身体? Do you touch their bodies in a sexual way?	1 是; 2 否 1 Yes; 2 No
		尝试与你进行口交、肛交或阴道性交? Attempting to have oral sex, anal sex or vaginal sex with you?	1 是; 2 否 1 Yes; 2 No
		实际上与你口交，肛交或阴道性交吗? Actually having oral, anal or vaginal sex with you?	1 是; 2 否 1 Yes; 2 No
		Responses recoded as: 1 at least one response is "yes"; 0 all responses are "no"
	Exposed to parental issues during childhood	在你前18年的成长过程中： During your first 18 years of life:
		你是否和有酗酒问题的人住在一起？ Did you live with someone who had a drinking problem?	1 是; 2 否 1 Yes; 2 No
		你是否和吸毒者住一起? Did you live with someone who used drugs?	1 是; 2 否 1 Yes; 2 No
		你是否有家庭成员患有抑郁症或精神疾病? Did you have a family member who suffered from depression or a mental illness?	1 是; 2 否 1 Yes; 2 No
		你是否有家庭成员企图自杀? Did you have a family member who attempted suicide?	1 是; 2 否 1 Yes; 2 No
		有家庭成员入狱过吗? Did any family member ever go to prison?	1 是; 2 否 1 Yes; 2 No
		Responses recoded as: 1 at least one response is "yes"; 0 all responses are "no"
	Witness of intimate partner violence during childhood	在你前18年的成长过程中，你的母亲(或继母)是否： uring your first 18 years of life, did your mother (or stepmother):
		偶尔或经常地被推、抓、掌掴、或被砸？ Occasionally or frequently get pushed, grabbed, slapped, or hit?	1 是; 2 否 1 Yes; 2 No
		偶尔或经常地被踢、咬、或用拳头、硬物打？ Occasionally or frequently get kicked, bitten, or hit with fists or hard objects?	1 是; 2 否 1 Yes; 2 No
		曾经在几分钟内反复被打过吗? Ever get repeatedly hit within a few minutes?	1 是; 2 否 1 Yes; 2 No
		曾经被刀威胁或伤害过吗? Ever be threatened or harmed with a knife?	1 是; 2 否 1 Yes; 2 No
		Responses recoded as: 1 at least one response is "yes"; 0 all responses are "no"
	Intimate partner violence	请您仔细回忆题干中的类似事件是否发生过，并按照您的实际情况选择适合的选项。 Please carefully recall if any similar events mentioned in the statement have occurred, and choose the option that best reflects your actual situation:
		丈夫(妻子)曾经直接殴打或借助工具伤害我 My husband (wife) has directly hit or harmed me with a tool.	1 从不; 2 极少; 3 有时; 4 经常; 5 几乎总是 1 Never; 2 Rarely; 3 Sometimes; 4 Often; 5 Almost always
		丈夫(妻子)会违背我的意愿与我发生身体接触或性行为 My husband (wife) would engage in physical contact or sexual activity against my will.	1 从不; 2 极少; 3 有时; 4 经常; 5 几乎总是 1 Never; 2 Rarely; 3 Sometimes; 4 Often; 5 Almost always
		在我状态很糟（身体不适或心情不佳）的时候，丈夫(妻子)没有关心我 When I was feeling unwell (physically or emotionally), my husband (wife) did not show concern for me.	1 从不; 2 极少; 3 有时; 4 经常; 5 几乎总是 1 Never; 2 Rarely; 3 Sometimes; 4 Often; 5 Almost always
		丈夫(妻子)会翻看我的手机，决定我的穿着打扮并限制我的人际交往 My husband (wife) would check my phone, decide my clothing, and restrict my social interactions.	1 从不; 2 极少; 3 有时; 4 经常; 5 几乎总是 1 Never; 2 Rarely; 3 Sometimes; 4 Often; 5 Almost always
		丈夫(妻子)会拿我和其他人进行比较，公然指责我，让我感到尴尬且不自信 My husband (wife) would compare me to others and openly criticize me, making me feel embarrassed and insecure.	1 从不; 2 极少; 3 有时; 4 经常; 5 几乎总是 1 Never; 2 Rarely; 3 Sometimes; 4 Often; 5 Almost always
		Responses recoded as the mean of the above 5 responses
	Positive family atmosphere	请选择最符合您的情况： Please choose the option that best reflects your situation:
		家庭成员都是非常好的倾听者 Family members are very good listeners.	1 非常不同意; 2 有点不同意; 3 既不同意也不反对; 4 有点同意; 5 非常同意 1 Strongly disagree; 2 Somewhat disagree; 3 Neither agree nor disagree; 4 Somewhat agree; 5 Strongly agree
		家庭成员们之间可以冷静地讨论问题 Family members can calmly discuss issues with each other.	1 非常不同意; 2 有点不同意; 3 既不同意也不反对; 4 有点同意; 5 非常同意 1 Strongly disagree; 2 Somewhat disagree; 3 Neither agree nor disagree; 4 Somewhat agree; 5 Strongly agree
		家庭成员之间可以讨论彼此的想法和信仰 Family members can discuss each other's thoughts and beliefs.	1 非常不同意; 2 有点不同意; 3 既不同意也不反对; 4 有点同意; 5 非常同意 1 Strongly disagree; 2 Somewhat disagree; 3 Neither agree nor disagree; 4 Somewhat agree; 5 Strongly agree
		家庭成员尝试去理解彼此的感受 Family members try to understand each other's feelings.	1 非常不同意; 2 有点不同意; 3 既不同意也不反对; 4 有点同意; 5 非常同意 1 Strongly disagree; 2 Somewhat disagree; 3 Neither agree nor disagree; 4 Somewhat agree; 5 Strongly agree
		Responses recoded as the mean of the above 4 responses
	Have health insurance	您目前医疗费用的承担方式: [多选题] Your current method of covering medical expenses: [Multiple choice]	1 公费医疗; 2 居民医保; 3 职工医保; 3 新农合; 4 商业医保; 5 无医保 1 Public medical insurance; 2 Resident medical insurance; 3 Employee medical insurance; 4 New rural cooperative medical insurance; 5 Commercial medical insurance; 6 No medical insurance
		Responses recoded as: 0 have no health insurance; 1 have health insurance
	Family social status	您认为自己家庭所处的社会地位怎样? How do you perceive the social status of your family?	1 最下层 2 3 4 5 6 7 最上层 1 Lowest level 2 3 4 5 6 7 Highest level
		Responses recoded as: 1-7 from lowest to highest family social status
Societal level	Ethnic minority	您的民族 Your ethnicity:	1 汉族; 2 少数民族 1 Han; 2 Ethnic minority
		Responses recoded as: 1 not minority; 2 minority
	Household registration as agricultural population	您的户口性质 Your household registration type:	1 非农业; 2 农业 1 Non-agricultural; 2 Agricultural
		Responses recoded as: 1 non-agricultural; 2 agricultural
